# Supplementary material for: Study on Adsorption Characteristics and Water Retention Properties of Attapulgite–Sodium Polyacrylate and Polyacrylamide to Trace Metal Cadmium Ion
Source: Polymers (Basel). 2024 Jun 20;16(12):1756. doi: 10.3390/polym16121756 (PMC11207512; doi:10.3390/polym16121756)
Supplement: Supplementary file 1 [file polymers-16-01756-s001.zip]

Archive with 1 entries (1 files):
- polymers-3023155-supplementary.pdf
